# Supplementary material for: Differential impact of Paenibacillus infection on the microbiota of Varroa destructor and Apis mellifera
Source: Heliyon. 2024 Oct 16;10(22):e39384. doi: 10.1016/j.heliyon.2024.e39384 (PMC11609247; doi:10.1016/j.heliyon.2024.e39384)
Supplement: Supplementary table S1 — Dataset characterization. AM-high – Paenibacillus highly infected honey bees, AM-low – lowly infected honey bees, VD-high – Paenibacillus highly infected Varroa mites, VD-low – lowly infected Varroa mites. [file mmc13.xlsx]

## Sheet: Dataset
Supplementary table S1. Dataset characterization.
Samples	Group
21SC	AM-low
35SC	AM-low
19SC	AM-low
27SC	AM-low
5SC	AM-low
17SC	AM-low
39SC	AM-low
7SC	AM-low
9SC	AM-low
13SC	AM-low
11SC	AM-high
49SC	AM-high
47SC	AM-high
23SC	AM-high
29SC	AM-high
51SC	AM-high
37SC	AM-high
41SC	AM-high
15SC	AM-high
1SC	AM-high
43SC	AM-high
25SC	AM-high
3SC	AM-high
33SC	AM-high
45SC	AM-high
28SC	VD-low
42SC	VD-low
34SC	VD-low
48SC	VD-low
30SC	VD-low
12SC	VD-low
40SC	VD-low
50SC	VD-low
24SC	VD-high
52SC	VD-high
2SC	VD-high
4SC	VD-high
6SC	VD-high
20SC	VD-high
38SC	VD-high
46SC	VD-high
44SC	VD-high
8SC	VD-high
10SC	VD-high
14SC	VD-high
16SC	VD-high
36SC	VD-high
22SC	VD-high
18SC	VD-high
26SC	VD-high
