# Supplementary material for: Differential impact of Paenibacillus infection on the microbiota of Varroa destructor and Apis mellifera
Source: Heliyon. 2024 Oct 16;10(22):e39384. doi: 10.1016/j.heliyon.2024.e39384 (PMC11609247; doi:10.1016/j.heliyon.2024.e39384)
Supplement: Supplementary table S2 — Unique and shared taxa among the groups. AM-high – Paenibacillus highly infected honey bees, AM-low – lowly infected honey bees, VD-high – Paenibacillus highly infected Varroa mites, VD-low – lowly infected Varroa mites. [file mmc14.xlsx]

## Sheet: Unique and shared taxa
Supplementary table S2. Unique and shared taxa among all groups.
Condition	Total	Taxa
AM-high, AM-low, VD-high, VD-low	48	Bifidobacterium
		Yersiniaceae
		Snodgrassella
		Frischella
		Streptococcus
		Spiroplasma
		Sphingomonas
		Proteobacteria
		Erwiniaceae
		Pseudomonas
		Enterobacterales
		Acetobacteraceae
		Gilliamella
		Corynebacterium
		Bombella
		Staphylococcus
		Sphingobacterium
		Acinetobacter
		Pedobacter
		Enterococcus
		Serratia
		Microbacterium
		Arsenophonus
		Burkholderia-Caballeronia-Paraburkholderia
		Rickettsiella
		Rhodococcus
		Corynebacteriales
		Dysgonomonas
		Enterobacteriaceae
		Paracoccus
		Alloprevotella
		Bacilli
		Bartonella
		Cutibacterium
		Commensalibacter
		Escherichia-Shigella
		Brevibacterium
		Rhizobiaceae
		Morganella
		Curtobacterium
		Methylobacterium-Methylorubrum
		Fructobacillus
		Bacillus
		Pantoea
		Firmicutes
		Clostridia
		Lactobacillus
		Orbaceae
AM-high, AM-low, VD-high	7	Anaerococcus
		Burkholderiales
		Lachnospiraceae
		Apibacter
		Ralstonia
		Turicella
		Gammaproteobacteria
AM-high, VD-high, VD-low	6	Brevundimonas
		Rosenbergiella
		Gluconobacter
		Oxalobacteraceae
		Rickettsia
		Citrobacter
AM-high, AM-low, VD-low	2	Micrococcus
		Hafnia-Obesumbacterium
AM-low, VD-high, VD-low	3	Chryseobacterium
		Pseudomonadaceae
		Sphingomonadaceae
AM-high, VD-high	9	Carnobacterium
		Lachnospirales
		Flavobacterium
		Alcanivorax
		Paenibacillus
		Kluyvera
		Hymenobacter
		Prevotella
		Porphyromonas
AM-high, AM-low	5	Bacteroides
		Leuconostoc
		Lonsdalea
		Candidatus_Midichloria
		Neisseriaceae
AM-high, VD-low	6	Tanticharoenia
		Pirellula
		Erwinia
		Enhydrobacter
		Caulobacteraceae g__uncultured
		Mucilaginibacter
AM-low, VD-high	2	Sporosarcina
		Variovorax
VD-high, VD-low	7	Blastococcus
		Mycobacterium
		Candidatus_Cardinium
		Comamonadaceae
		Dietzia
		Cloacibacterium
		Massilia
AM-low, VD-low	1	Finegoldia
AM-high	4	Lachnoclostridium
		KD3-93
		Lachnospiraceae_NC2004_group
		Orbus
VD-low	3	Kineococcus
		Duganella
		Bradyrhizobium
Supplementary table S2. Unique and shared taxa among honey bee groups.
Condition	Total	Taxa
AM_high, AM-low	62	Bifidobacterium
		Yersiniaceae
		Anaerococcus
		Burkholderiales
		Snodgrassella
		Frischella
		Streptococcus
		Spiroplasma
		Lachnospiraceae
		Sphingomonas
		Apibacter
		Proteobacteria
		Micrococcus
		Erwiniaceae
		Pseudomonas
		Enterobacterales
		Acetobacteraceae
		Gilliamella
		Corynebacterium
		Bombella
		Staphylococcus
		Sphingobacterium
		Ralstonia
		Acinetobacter
		Pedobacter
		Turicella
		Enterococcus
		Serratia
		Microbacterium
		Arsenophonus
		Burkholderia-Caballeronia-Paraburkholderia
		Rickettsiella
		Bacteroides
		Rhodococcus
		Leuconostoc
		Corynebacteriales
		Lonsdalea
		Dysgonomonas
		Enterobacteriaceae
		Paracoccus
		Alloprevotella
		Bacilli
		Gammaproteobacteria
		Bartonella
		Candidatus_Midichloria
		Cutibacterium
		Neisseriaceae
		Commensalibacter
		Escherichia-Shigella
		Brevibacterium
		Rhizobiaceae
		Morganella
		Curtobacterium
		Methylobacterium-Methylorubrum
		Hafnia-Obesumbacterium
		Fructobacillus
		Bacillus
		Pantoea
		Firmicutes
		Clostridia
		Lactobacillus
		Orbaceae
AM-high	25	Carnobacterium
		Lachnospirales
		Flavobacterium
		Alcanivorax
		Brevundimonas
		Paenibacillus
		Kluyvera
		Tanticharoenia
		Hymenobacter
		Lachnoclostridium
		Pirellula
		Erwinia
		KD3-93
		Enhydrobacter
		Rosenbergiella
		Prevotella
		Lachnospiraceae_NC2004_group
		Caulobacteraceae g__uncultured
		Porphyromonas
		Gluconobacter
		Oxalobacteraceae
		Mucilaginibacter
		Rickettsia
		Citrobacter
		Orbus
AM-low	6	Chryseobacterium
		Sporosarcina
		Pseudomonadaceae
		Sphingomonadaceae
		Finegoldia
		Variovorax
Supplementary table S2. Unique and shared taxa among mite groups.
Condition	Total	Taxa
VD-high, VD-low	64	Bifidobacterium
		Yersiniaceae
		Snodgrassella
		Frischella
		Streptococcus
		Spiroplasma
		Chryseobacterium
		Brevundimonas
		Sphingomonas
		Proteobacteria
		Pseudomonadaceae
		Erwiniaceae
		Pseudomonas
		Enterobacterales
		Blastococcus
		Acetobacteraceae
		Gilliamella
		Corynebacterium
		Sphingomonadaceae
		Bombella
		Mycobacterium
		Staphylococcus
		Sphingobacterium
		Acinetobacter
		Pedobacter
		Enterococcus
		Serratia
		Microbacterium
		Rosenbergiella
		Arsenophonus
		Burkholderia-Caballeronia-Paraburkholderia
		Rickettsiella
		Rhodococcus
		Corynebacteriales
		Comamonadaceae
		Candidatus_Cardinium
		Dysgonomonas
		Enterobacteriaceae
		Paracoccus
		Alloprevotella
		Bacilli
		Bartonella
		Cutibacterium
		Commensalibacter
		Escherichia-Shigella
		Brevibacterium
		Dietzia
		Rhizobiaceae
		Morganella
		Curtobacterium
		Methylobacterium-Methylorubrum
		Gluconobacter
		Cloacibacterium
		Massilia
		Fructobacillus
		Bacillus
		Pantoea
		Firmicutes
		Oxalobacteraceae
		Clostridia
		Lactobacillus
		Rickettsia
		Citrobacter
		Orbaceae
VD-high	18	Anaerococcus
		Burkholderiales
		Carnobacterium
		Lachnospirales
		Flavobacterium
		Lachnospiraceae
		Alcanivorax
		Apibacter
		Paenibacillus
		Sporosarcina
		Kluyvera
		Hymenobacter
		Ralstonia
		Turicella
		Variovorax
		Prevotella
		Gammaproteobacteria
		Porphyromonas
VD-low	12	Micrococcus
		Kineococcus
		Tanticharoenia
		Pirellula
		Erwinia
		Enhydrobacter
		Finegoldia
		Duganella
		Caulobacteraceae g__uncultured
		Bradyrhizobium
		Hafnia-Obesumbacterium
		Mucilaginibacter
