# Supplementary material for: Differential impact of Paenibacillus infection on the microbiota of Varroa destructor and Apis mellifera
Source: Heliyon. 2024 Oct 16;10(22):e39384. doi: 10.1016/j.heliyon.2024.e39384 (PMC11609247; doi:10.1016/j.heliyon.2024.e39384)
Supplement: Supplementary table S3 — Topological features of bacterial taxa present in co-occurrence networks. AM-high – Paenibacillus highly infected honey bees, AM-low – lowly infected honey bees, VD-high – Paenibacillus highly infected Varroa mites, VD-low – lowly infected Varroa mites. [file mmc15.xlsx]

## Sheet: Networks
Supplementary table S3. Topological features of bacterial taxa present in co-occurence networks.
AM-high SparCC ≥ 0.5 or ≤ -0.5
Taxa	Degree	Weighted degree	Betweeness centrality	Eigenvector centrality
Paenibacillus	4	1.09553	25.25	0.643553
Clostridia	1	-0.564801	0	0.040083
Enterobacteriaceae	1	-0.570997	0	0.006899
Erwiniaceae	3	1.82796	2	0.125968
Lachnospiraceae	4	0.278888	1	0.741909
Orbaceae	4	1.30309	33.5	0.335828
Yersiniaceae	3	1.80994	2	0.125968
Arsenophonus	3	1.74797	1.25	0.561625
Bartonella	3	0.477149	4	0.107943
Bifidobacterium	4	2.18805	4	0.71957
Bombella	1	-0.570997	0	0.006899
Commensalibacter	1	0.595574	0	0.006899
Enterococcus	6	-0.063542	22.75	1
Frischella	2	1.35528	0	0.145456
Gilliamella	3	0.880757	0.5	0.178776
Lachnoclostridium	3	0.637228	0	0.581302
Lachnospiraceae_NC2004_group	4	0.122858	1	0.741909
Lactobacillus	5	2.77022	44	0.8109
Leuconostoc	3	1.78253	4	0.107943
Morganella	5	0.63681	9.75	0.842879
Orbus	1	0.61116	0	0.040083
Pantoea	2	-1.22811	0	0.145456
Pseudomonas	1	0.595574	0	0.006899
Snodgrassella	1	-0.542747	0	0.045045
Spiroplasma	2	-1.06032	13	0.169373
Staphylococcus	1	0.554122	0	0.006899
Firmicutes	1	0.554122	0	0.006899
VD-high SparCC ≥ 0.5 or ≤ -0.5
Taxa	Degree	Weighted degree	Betweeness centrality	Eigenvector centrality
Paenibacillus	1	-0.552591	0	0.056241
Gammaproteobacteria	3	1.61749	21	0.354665
Orbaceae	5	0.701759	30.5	1
Yersiniaceae	5	1.77249	39	0.93375
Arsenophonus	1	0.502904	0	0.107947
Bartonella	2	1.367	0	0.069352
Bombella	2	1.40786	0	0.069352
Brevibacterium	2	1.06385	0	0.069352
Carnobacterium	2	1.23531	0	0.069352
Escherichia-Shigella	2	1.23464	0	0.069352
Frischella	3	0.791799	0	0.800775
Gilliamella	1	0.574717	0	0.107947
Hymenobacter	1	0.593908	0	0.263743
Lactobacillus	2	1.38281	0	0.069352
Pantoea	2	1.02402	27	0.319984
Pseudomonas	3	0.568818	21	0.147597
Serratia	1	0.607233	0	0.056241
Spiroplasma	4	-1.44121	3.5	0.917914
Staphylococcus	2	-0.023194	0	0.537032
AM-low SparCC ≥ 0.5 or ≤ -0.5
Taxa	Degree	Weighted degree	Betweeness centrality	Eigenvector centrality
Acetobacteraceae	5	-0.933315	8.75556	0.525369
Enterobacteriaceae	9	2.40484	64.5639	1
Orbaceae	7	-0.215861	32.5861	0.723225
Acinetobacter	3	-0.413872	0	0.476061
Alloprevotella	2	-1.02812	0	0.296304
Anaerococcus	4	1.06392	6.35833	0.598625
Apibacter	5	0.237167	22.2333	0.55448
Arsenophonus	2	0.075651	0	0.152763
Bartonella	3	-0.475821	4.4	0.321264
Bifidobacterium	5	-0.268671	9.13889	0.498561
Bombella	1	0.510572	0	0.16233
Candidatus_Midichloria	1	0.597029	0	0.060485
Commensalibacter	5	0.779897	24.45	0.488639
Corynebacterium	3	-1.52537	2.74167	0.365224
Cutibacterium	2	-0.045113	0	0.344297
Dysgonomonas	1	0.553319	0	0.003996
Enterococcus	4	0.38521	1.33333	0.398694
Frischella	4	1.3175	23.0083	0.36247
Fructobacillus	8	1.1769	60.2611	0.893971
Gilliamella	9	-3.81395	41.3056	0.912854
Lactobacillus	9	0.705563	96.5722	0.879298
Micrococcus	2	1.09147	0	0.342125
Morganella	6	-0.047631	45.9	0.477021
Pseudomonas	1	0.553319	0	0.003996
Rickettsiella	2	1.2165	1.375	0.158083
Serratia	1	0.643519	0	0.003996
Snodgrassella	5	0.862784	39.775	0.299149
Sphingobacterium	2	0.002353	0	0.344297
Spiroplasma	4	0.065789	12.2417	0.346574
Enterobacterales	1	0.643519	0	0.003996
Proteobacteria	2	-1.09982	0	0.237202
VD-low SparCC ≥ 0.5 or ≤ -0.5
Taxa	Degree	Weighted degree	Betweeness centrality	Eigenvector centrality
Bacilli	2	1.12207	46.519	0.093562
Clostridia	4	-2.40624	19.3971	0.299438
Acetobacteraceae	5	1.80784	140.208	0.137736
Caulobacteraceae g__uncultured	1	0.515049	0	0.049806
Comamonadaceae	5	3.25127	1.04167	0.597678
Enterobacteriaceae	5	1.61835	63.6149	0.314353
Erwiniaceae	8	-0.904457	115.986	0.646126
Orbaceae	9	0.620303	165.065	0.645417
Oxalobacteraceae	4	-1.10152	51.7188	0.209724
Rhizobiaceae	9	4.32721	102.673	0.75347
Sphingomonadaceae	3	0.571438	40.6789	0.116718
Yersiniaceae	4	-0.049546	13.1969	0.260359
Acinetobacter	4	-0.897346	54.7718	0.28901
Arsenophonus	6	-0.192549	133.222	0.511249
Bacillus	6	2.38168	95.5752	0.330123
Bartonella	8	-2.4327	141.39	0.487428
Bifidobacterium	3	2.01686	7.13045	0.110253
Blastococcus	4	1.08026	16.2152	0.265784
Bombella	3	0.532124	76.1179	0.046672
Bradyrhizobium	2	0.070489	16.6953	0.125401
Brevibacterium	5	0.38869	54.8443	0.393936
Brevundimonas	3	0.435782	93.7218	0.18939
Burkholderia-Caballeronia-Paraburkholderia	1	0.591338	0	0.082489
Candidatus_Cardinium	7	2.73361	200.902	0.301823
Chryseobacterium	2	1.3373	14.5361	0.098583
Cloacibacterium	2	-0.0612	0	0.091642
Commensalibacter	1	-0.57355	0	0.011073
Corynebacterium	4	1.41475	12.1948	0.370295
Curtobacterium	3	0.621014	0	0.285924
Cutibacterium	6	2.77418	14.0281	0.668593
Dietzia	4	0.056893	62.941	0.289798
Duganella	3	-0.53463	11.6762	0.160885
Enhydrobacter	8	2.51792	60.7898	0.891387
Enterococcus	8	0.183964	204.924	0.557387
Erwinia	4	2.64112	55.2207	0.281591
Escherichia-Shigella	4	-0.072789	34.6551	0.387125
Finegoldia	1	0.523736	0	0.049806
Frischella	11	0.784071	217.999	0.657007
Fructobacillus	2	-0.139742	5.67748	0.096906
Gilliamella	2	1.03684	0	0.067555
Gluconobacter	9	2.11696	101.346	0.95724
Kineococcus	4	1.45913	4.2967	0.286604
Lactobacillus	8	2.83523	188.715	0.265636
Massilia	3	1.72046	24.9976	0.072399
Methylobacterium-Methylorubrum	2	0.044145	10.8391	0.110806
Microbacterium	3	1.76944	8.19329	0.149733
Morganella	12	-2.58487	326.308	0.881017
Mycobacterium	5	-0.38584	120.154	0.443579
Paracoccus	6	3.43352	10.6069	0.391739
Pedobacter	5	2.84144	12.6813	0.377587
Pseudomonas	8	-1.36056	220.617	0.378409
Rhodococcus	5	2.76966	12.3734	0.323835
Rickettsiella	8	3.34989	191.719	0.56171
Rosenbergiella	4	2.17514	0.47619	0.253011
Serratia	4	2.4572	70.5687	0.14054
Snodgrassella	11	3.44612	228.295	0.958522
Sphingobacterium	8	3.45381	52.2069	0.5218
Sphingomonas	1	0.565785	0	0.128836
Spiroplasma	10	-2.65603	215.332	1
Staphylococcus	4	-0.220164	9.64181	0.357072
Tanticharoenia	2	1.38525	4.47619	0.100384
Corynebacteriales	6	2.35671	57.8998	0.390651
Enterobacterales	5	1.789	57.9279	0.426192
Firmicutes	1	0.505869	0	0.030031
AM-high SparCC ≥ 0.3 or ≤ -0.3
Taxa	Degree	Weighted degree	Betweeness centrality	Eigenvector centrality
Paenibacillus	16	0.865346	132.311	0.798781
Bacilli	14	-0.035428	82.2523	0.689539
Clostridia	13	0.374724	60.5373	0.589844
Gammaproteobacteria	1	0.379687	0	0.019724
Acetobacteraceae	7	-0.273899	85.4619	0.223781
Enterobacteriaceae	15	-0.537147	142.959	0.62335
Erwiniaceae	13	1.89482	102.063	0.560923
Lachnospiraceae	16	1.21657	86.0857	0.769511
Neisseriaceae	5	-0.32782	5.13315	0.206918
Orbaceae	14	0.511967	64.0737	0.546758
Oxalobacteraceae	1	0.317468	0	0.051884
Rhizobiaceae	4	0.737833	2.2991	0.223627
Yersiniaceae	16	1.46928	69.6709	0.832996
Acinetobacter	6	1.42558	50.9566	0.291588
Alcanivorax	3	1.05454	13.6112	0.141962
Anaerococcus	2	0.682358	0.371429	0.109675
Apibacter	7	-0.375072	23.1362	0.349377
Arsenophonus	16	1.20372	112.404	0.765004
Bacillus	2	0.046861	1.14359	0.036704
Bacteroides	4	-0.755887	10.3395	0.157624
Bartonella	17	-2.62699	146.079	0.714869
Bifidobacterium	13	1.82935	99.2726	0.687371
Bombella	11	1.1911	40.4219	0.484215
Burkholderia-Caballeronia-Paraburkholderia	2	0.012329	0	0.114561
Candidatus_Midichloria	1	0.310067	0	0.028756
Citrobacter	8	-0.179393	8.02252	0.509479
Commensalibacter	13	1.37858	35.5692	0.477922
Corynebacterium	5	-0.586757	0.686645	0.28176
Cutibacterium	7	1.36985	72.7692	0.347463
Dysgonomonas	11	-0.110032	70.9084	0.517425
Enterococcus	18	0.730534	105.052	0.881543
Escherichia-Shigella	1	0.316589	0	0.052158
Finegoldia	6	0.627301	0.733333	0.23415
Flavobacterium	5	1.08083	12.5717	0.168475
Frischella	11	1.2209	28.3265	0.46018
Fructobacillus	9	0.253509	47.4962	0.39993
Gilliamella	16	0.406931	130.708	0.607146
Gluconobacter	6	0.047295	1.88777	0.388433
Hafnia-Obesumbacterium	8	0.928217	20.7034	0.394019
KD3-93	7	1.78099	21.9502	0.283926
Lachnoclostridium	10	0.895271	9.74533	0.547156
Lachnospiraceae_NC2004_group	18	0.687278	94.9066	0.92662
Lactobacillus	19	1.12027	144.528	1
Leuconostoc	13	2.13153	59.2883	0.6513
Lonsdalea	2	0.677349	0	0.049059
Morganella	16	0.003522	127.598	0.86653
Orbus	4	0.873887	0.21978	0.231104
Pantoea	14	1.12218	72.8055	0.447816
Porphyromonas	6	0.027989	0.975032	0.249736
Prevotella	3	-0.421197	0	0.138409
Pseudomonas	10	2.34552	43.9862	0.306925
Ralstonia	1	0.335653	0	0.056048
Rickettsiella	6	0.239078	30.8083	0.173894
Serratia	9	1.98516	36.1351	0.299895
Snodgrassella	12	1.30539	105.643	0.483666
Sphingomonas	5	0.277641	2.73968	0.195374
Spiroplasma	11	0.238572	143.263	0.383742
Staphylococcus	11	0.005176	71.4391	0.47626
Tanticharoenia	2	0.731053	0	0.049059
Burkholderiales	2	0.003284	1.16569	0.064747
Corynebacteriales	2	-0.057976	0	0.084537
Enterobacterales	9	0.66998	64.2847	0.266443
Lachnospirales	1	0.305289	0	0.05615
Firmicutes	5	0.750124	9.64735	0.202621
Proteobacteria	3	0.611114	1.85371	0.109818
VD-high SparCC ≥ 0.3 or ≤ -0.3
Taxa	Degree	Weighted degree	Betweeness centrality	Eigenvector centrality
Paenibacillus	12	-1.21467	10.0569	0.321495
Bacilli	14	-1.65293	18.9727	0.390213
Clostridia	34	-1.63166	90.3462	1
Acetobacteraceae	22	0.670966	31.7792	0.632888
Caulobacteraceae g__uncultured	14	2.84076	9.04712	0.371767
Comamonadaceae	19	1.66522	16.9423	0.548576
Enterobacteriaceae	19	2.29417	24.1617	0.530649
Erwiniaceae	26	0.26329	39.1084	0.786246
Orbaceae	32	-0.719636	99.6306	0.899683
Oxalobacteraceae	24	-1.00354	62.5522	0.64693
Pseudomonadaceae	7	-0.783625	5.2502	0.185756
Rhizobiaceae	22	3.19426	24.8158	0.649637
Sphingomonadaceae	24	-0.122389	50.8897	0.669049
Yersiniaceae	24	1.14566	33.5843	0.69192
Acinetobacter	25	0.1355	38.4679	0.744452
Alloprevotella	9	0.617987	3.39939	0.253884
Arsenophonus	25	0.829433	47.1518	0.759306
Bacillus	27	1.43213	44.2483	0.746798
Bartonella	25	-2.67212	46.7111	0.719465
Bifidobacterium	21	3.06932	31.6366	0.571684
Blastococcus	14	2.61183	11.5457	0.365817
Bombella	18	0.775888	27.2616	0.469619
Bradyrhizobium	22	2.35445	74.6225	0.582883
Brevibacterium	23	0.934651	30.2315	0.654149
Brevundimonas	23	-0.517692	53.3361	0.598065
Burkholderia-Caballeronia-Paraburkholderia	14	3.09767	13.0584	0.393971
Candidatus_Cardinium	18	4.74019	14.154	0.52446
Chryseobacterium	23	-0.746231	59.558	0.593416
Citrobacter	8	0.538646	2.1607	0.252999
Cloacibacterium	9	0.007404	4.52967	0.255043
Commensalibacter	7	-0.395013	3.6251	0.171827
Corynebacterium	24	0.303432	67.0505	0.678448
Curtobacterium	18	0.123828	10.2222	0.606409
Cutibacterium	20	1.90426	15.426	0.5848
Dietzia	22	-1.09125	55.8929	0.553318
Duganella	22	1.24798	25.3601	0.678398
Dysgonomonas	4	-0.768385	0.661111	0.111768
Enhydrobacter	22	0.776449	18.7331	0.65297
Enterococcus	27	0.694477	47.0318	0.800869
Erwinia	20	1.87419	22.7772	0.594117
Escherichia-Shigella	22	-0.739506	35.1496	0.627214
Finegoldia	11	-0.35703	14.507	0.276676
Frischella	30	2.21361	67.7627	0.891711
Fructobacillus	23	1.87993	69.011	0.628174
Gilliamella	24	-0.696613	50.5335	0.672531
Gluconobacter	21	1.01606	14.8752	0.658307
Hafnia-Obesumbacterium	5	0.478624	0.640079	0.14773
Kineococcus	20	1.92312	18.6125	0.594913
Lactobacillus	28	1.32402	57.3509	0.748035
Massilia	20	2.52588	34.5509	0.53365
Methylobacterium-Methylorubrum	24	3.24286	29.7617	0.738969
Microbacterium	13	2.62552	5.27142	0.380072
Micrococcus	4	-0.663615	1.27575	0.090384
Morganella	29	-2.69278	54.2866	0.808827
Mucilaginibacter	24	0.824271	34.1438	0.716903
Mycobacterium	23	-0.764997	38.2658	0.654455
Pantoea	13	-2.13957	6.00501	0.4092
Paracoccus	14	4.59188	2.28857	0.434784
Pedobacter	23	3.20587	52.9482	0.621547
Pirellula	18	2.89477	14.2558	0.52566
Pseudomonas	30	-2.96648	77.3985	0.862061
Rhodococcus	17	2.51704	7.32011	0.512932
Rickettsia	23	1.99829	30.8801	0.674787
Rickettsiella	33	2.19754	69.6829	0.979661
Rosenbergiella	11	4.00472	0.365905	0.341755
Serratia	22	4.98681	39.932	0.606142
Snodgrassella	18	3.15746	8.71423	0.558254
Sphingobacterium	20	3.59306	16.3807	0.579407
Sphingomonas	20	-1.89758	32.4596	0.536246
Spiroplasma	27	0.717387	45.6032	0.805228
Staphylococcus	23	0.069146	21.0164	0.688307
Streptococcus	2	0.610799	0.111111	0.057444
Tanticharoenia	22	2.98711	53.4111	0.573453
Corynebacteriales	16	3.78437	10.333	0.461879
Enterobacterales	16	1.53601	19.5041	0.460516
Firmicutes	9	0.390534	16.3214	0.188062
Proteobacteria	11	-1.8953	10.0792	0.277796
AM-low SparCC ≥ 0.3 or ≤ -0.3
Taxa	Degree	Weighted degree	Betweeness centrality	Eigenvector centrality
Bacilli	2	-0.042952	4.1254	0.045775
Clostridia	10	-0.651711	22.9667	0.458329
Gammaproteobacteria	2	0.701972	6.96548	0.045588
Acetobacteraceae	11	-2.51096	46.7405	0.37489
Enterobacteriaceae	23	3.85969	120.672	0.974951
Erwiniaceae	9	-0.234811	13.1548	0.443307
Neisseriaceae	2	-0.046351	2.32619	0.041901
Orbaceae	22	-2.45029	102.484	0.916219
Rhizobiaceae	8	0.212627	4.90071	0.308398
Acinetobacter	16	2.54391	34.52	0.768018
Alloprevotella	15	2.74838	23.0158	0.73619
Anaerococcus	18	2.01947	61.6786	0.809562
Apibacter	14	-1.25791	42.9846	0.651066
Arsenophonus	10	-1.13763	37.309	0.340276
Bacillus	6	1.24295	3.88839	0.291192
Bacteroides	8	1.99193	14.0458	0.235607
Bartonella	15	-2.12617	135.985	0.473991
Bifidobacterium	13	1.40432	61.1653	0.470126
Bombella	6	0.78835	113.825	0.13395
Brevibacterium	4	1.43558	0.567857	0.170058
Burkholderia-Caballeronia-Paraburkholderia	1	0.344416	0	0.068561
Candidatus_Midichloria	8	0.982716	31.762	0.262145
Commensalibacter	23	2.9837	181.629	0.882758
Corynebacterium	14	1.33789	12.0931	0.700025
Curtobacterium	1	0.32877	0	0.038278
Cutibacterium	11	2.2725	2.09002	0.631969
Dysgonomonas	5	0.469262	3.42193	0.158243
Enterococcus	13	1.74307	41.1724	0.367718
Escherichia-Shigella	8	-0.176894	1.29789	0.436114
Finegoldia	6	0.891919	0	0.373128
Frischella	12	1.37231	76.6839	0.536299
Fructobacillus	22	2.87626	78.0337	0.982322
Gilliamella	22	-3.76957	61.5575	1
Hafnia-Obesumbacterium	9	0.803117	23.0038	0.328709
Lactobacillus	16	0.672626	112.685	0.662393
Lonsdalea	2	-0.023514	4.00397	0.039135
Methylobacterium-Methylorubrum	1	0.398638	0	0.010848
Microbacterium	1	0.307011	0	0.062995
Micrococcus	14	1.81269	22.6886	0.674154
Morganella	17	0.173745	214.119	0.571311
Pantoea	4	1.56692	1.4	0.119427
Paracoccus	1	-0.317656	0	0.013376
Pedobacter	9	0.64951	4.09762	0.486769
Pseudomonas	9	0.577026	22.405	0.356715
Rickettsiella	13	-1.42789	49.9011	0.531978
Serratia	10	2.41166	24.3072	0.332152
Snodgrassella	16	1.85642	170.839	0.512513
Sphingobacterium	9	1.03642	16.8384	0.469245
Sphingomonas	5	0.915981	1.09037	0.158547
Spiroplasma	16	0.897959	125.759	0.610154
Sporosarcina	1	-0.368076	0	0.00096
Staphylococcus	4	-0.021169	3.37712	0.144311
Streptococcus	1	0.317169	0	0.010848
Turicella	1	-0.307184	0	0.005272
Variovorax	1	0.345669	0	0.044109
Burkholderiales	3	0.359026	57	0.058762
Corynebacteriales	1	0.38817	0	0.041841
Enterobacterales	9	1.71238	41.9009	0.273823
Firmicutes	1	-0.368076	0	0.00096
Proteobacteria	5	-1.17486	57.5211	0.176002
VD-low SparCC ≥ 0.3 or ≤ -0.3
Taxa	Degree	Weighted degree	Betweeness centrality	Eigenvector centrality
Paenibacillus	19	0.843132	25.9014	0.559334
Bacilli	12	0.660191	7.29028	0.384627
Clostridia	26	-1.53246	41.2348	0.824547
Acetobacteraceae	27	0.280717	52.8386	0.812271
Caulobacteraceae g__uncultured	12	2.53077	5.72211	0.333979
Comamonadaceae	21	3.00456	16.2391	0.683675
Enterobacteriaceae	18	2.20084	15.637	0.559945
Erwiniaceae	23	0.219076	30.6944	0.72048
Orbaceae	30	0.69058	57.1173	0.947004
Oxalobacteraceae	28	-0.378187	80.3362	0.803658
Pseudomonadaceae	10	-0.831926	4.10051	0.308991
Rhizobiaceae	26	3.00341	55.2598	0.767586
Sphingomonadaceae	19	1.36926	21.9539	0.584151
Yersiniaceae	21	1.2418	21.4256	0.661741
Acinetobacter	21	1.20169	19.0054	0.711269
Alloprevotella	8	1.82594	1.55784	0.255588
Arsenophonus	25	-0.502351	33.6778	0.821895
Bacillus	27	-0.161306	56.6543	0.756581
Bartonella	24	-2.30205	43.1146	0.725205
Bifidobacterium	25	2.02365	58.4017	0.691563
Blastococcus	14	0.976887	8.75563	0.448963
Bombella	20	1.70439	40.021	0.531122
Bradyrhizobium	16	3.08516	13.6291	0.500107
Brevibacterium	22	1.75298	44.1639	0.616824
Brevundimonas	24	1.41993	48.6736	0.701097
Burkholderia-Caballeronia-Paraburkholderia	13	2.17523	10.1273	0.376979
Candidatus_Cardinium	15	3.64453	10.3467	0.456809
Chryseobacterium	28	0.263652	53.8543	0.835698
Cloacibacterium	11	-0.369582	3.77088	0.372813
Commensalibacter	9	-1.20258	4.96634	0.232843
Corynebacterium	22	1.26618	33.5114	0.691473
Curtobacterium	15	0.851775	8.68755	0.498654
Cutibacterium	18	3.28548	13.6734	0.557461
Dietzia	23	-1.28114	63.8564	0.618744
Duganella	26	2.42225	36.992	0.808491
Dysgonomonas	5	0.428674	1.16502	0.14745
Enhydrobacter	18	1.44647	11.2147	0.594727
Enterococcus	31	1.98661	99.2418	0.864121
Erwinia	22	1.70025	35.3267	0.659616
Escherichia-Shigella	17	2.70612	20.0615	0.510851
Finegoldia	7	2.06565	0.530891	0.21523
Frischella	34	0.476758	96.9077	1
Fructobacillus	19	2.03549	39.3337	0.540824
Gilliamella	24	-0.314027	37.3983	0.734262
Gluconobacter	19	2.26981	9.02123	0.625025
Hafnia-Obesumbacterium	3	-0.34675	0.125	0.093046
Kineococcus	22	2.78877	37.9462	0.671176
Lactobacillus	31	1.20848	93.2997	0.843445
Massilia	25	1.30116	59.3204	0.717456
Methylobacterium-Methylorubrum	15	-1.55803	12.6433	0.457532
Microbacterium	15	0.369781	10.9303	0.425872
Micrococcus	15	1.23818	5.93901	0.486046
Morganella	30	-2.48459	81.4707	0.837807
Mucilaginibacter	21	1.83384	23.1617	0.681896
Mycobacterium	20	-1.48383	34.9669	0.596257
Pantoea	10	-0.799859	4.01418	0.340043
Paracoccus	11	2.04606	7.72635	0.317889
Pedobacter	19	3.8183	23.2466	0.574501
Pirellula	5	1.82398	0	0.164166
Pseudomonas	33	-0.604851	111.175	0.960649
Rhodococcus	19	2.43568	40.6922	0.544728
Rickettsia	16	0.34684	11.2151	0.507057
Rickettsiella	26	2.2095	50.2124	0.806722
Rosenbergiella	18	2.12523	21.276	0.568
Serratia	18	4.81579	25.6761	0.523778
Snodgrassella	22	2.35224	16.3701	0.712347
Sphingobacterium	20	3.0546	25.7147	0.572764
Sphingomonas	16	-1.32699	18.1046	0.465861
Spiroplasma	24	-2.21997	36.8035	0.73192
Staphylococcus	24	-2.38038	28.4378	0.750402
Streptococcus	4	0.714077	0.582376	0.123956
Tanticharoenia	18	3.0121	28.5899	0.509862
Corynebacteriales	15	2.99814	13.2297	0.437633
Enterobacterales	20	1.31124	44.7377	0.57407
Firmicutes	11	0.515696	4.8909	0.305361
Proteobacteria	10	-0.129128	3.10826	0.318655
