# Supplementary material for: Differential impact of Paenibacillus infection on the microbiota of Varroa destructor and Apis mellifera
Source: Heliyon. 2024 Oct 16;10(22):e39384. doi: 10.1016/j.heliyon.2024.e39384 (PMC11609247; doi:10.1016/j.heliyon.2024.e39384)
Supplement: Supplementary table S4 — Taxa shared in local subnetworks of Escherichia and Rickettsiella in Paenibacillus highly and lowly infected honey bees and Varroa mites. AM-high – Paenibacillus highly infected honey bees, AM-low – lowly infected honey bees, VD-high – Paenibacillus highly infected Varroa mites, VD-low – lowly infected Varroa mites. [file mmc16.xlsx]

## Sheet: Local subnetworks
Supplementary table S4. Taxa shared in local subnetworks of Escherichia and Rickettsiella in Paenibacillus highly and lowly infected honeybees and Varroa mites.
	Escherichia
Group	Correlating taxa	Strenght
AM-low	Orbacae	-0.40729
VD-low	Orbacae	0.404575
	Rickettsiella
Group	Correlating taxa	Strenght
VD-low	Spiroplasma	0.461669
	Staphylococcus	0.503317
	Rhodococcus	0.485277
	Rosenbergiella	0.352073
	Clostridia	-0.584958
	Pseudomonas	0.494321
VD-high	Spiroplasma	0.544786
	Staphylococcus	0.55476
	Rhodococcus	0.45775
	Rosenbergiella	0.371743
	Clostridia	0.571882
	Pseudomonas	0.474269
AM-low	Snodgrasella	-0.304589
	Spiroplasma	0.440793
	Enterobacterales	-0.333094
AM-high	Snodgrasella	-0.402796
	Spiroplasma	0.611039
	Enterobacterales	-0.306867
