# Supplementary material for: Differential impact of Paenibacillus infection on the microbiota of Varroa destructor and Apis mellifera
Source: Heliyon. 2024 Oct 16;10(22):e39384. doi: 10.1016/j.heliyon.2024.e39384 (PMC11609247; doi:10.1016/j.heliyon.2024.e39384)
Supplement: Supplementary table S5 — Generalist and specialist taxa of experimental groups. AM-high – Paenibacillus highly infected honey bees, AM-low – lowly infected honey bees, VD-high – Paenibacillus highly infected Varroa mites, VD-low – lowly infected Varroa mites. [file mmc17.xlsx]

## Sheet: CLAM
Supplementary table S5. Generalist and specialist taxa of experimental groups.
CLAM - AM
Species	Total AM-high	Total AM-low	Classes
c__Bacilli	12	8	Generalist
c__Clostridia	38	15	Generalist
f__Acetobacteraceae	236	264	Generalist
f__Orbaceae	11634	8866	Generalist
g__Apibacter	209	76	Generalist
g__Arsenophonus	69	56	Generalist
g__Bacteroides	6	10	Generalist
g__Bifidobacterium	3937	3574	Generalist
g__Bombella	37	31	Generalist
g__Commensalibacter	2961	2502	Generalist
g__Corynebacterium	12	12	Generalist
g__Cutibacterium	17	7	Generalist
g__Enterococcus	96	125	Generalist
g__Frischella	2464	2039	Generalist
g__Fructobacillus	64	111	Generalist
g__Gilliamella	8259	3601	Generalist
g__Hafnia-Obesumbacterium	30	27	Generalist
g__Lactobacillus	52226	26041	Generalist
g__Orbaceae	5889	4077	Generalist
g__Paenibacillus	75	11	Specialist AM-high
f__Erwiniaceae	51	2	Specialist AM-high
f__Lachnospiraceae	240	2	Specialist AM-high
f__Yersiniaceae	220	5	Specialist AM-high
g__Dysgonomonas	802	63	Specialist AM-high
g__Lachnoclostridium	79	0	Specialist AM-high
g__Lachnospiraceae_NC2004_group	204	0	Specialist AM-high
g__Leuconostoc	202	0	Specialist AM-high
f__Enterobacteriaceae	218	736	Specialist AM-low
g__Bartonella	8832	12477	Specialist AM-low
g__Morganella	246	1500	Specialist AM-low
c__Gammaproteobacteria	2	2	Too rare
f__Neisseriaceae	3	3	Too rare
f__Rhizobiaceae	2	11	Too rare
f__Sphingomonadaceae	0	1	Too rare
g__Acinetobacter	7	8	Too rare
g__Alcanivorax	5	0	Too rare
g__Alloprevotella	0	8	Too rare
g__Anaerococcus	5	7	Too rare
g__Bacillus	5	4	Too rare
g__Brevibacterium	0	1	Too rare
g__Burkholderia-Caballeronia-Paraburkholderia	1	1	Too rare
g__Candidatus_Midichloria	5	4	Too rare
g__Citrobacter	15	0	Too rare
g__Curtobacterium	0	1	Too rare
g__Enhydrobacter	1	0	Too rare
g__Escherichia-Shigella	2	5	Too rare
g__Flavobacterium	2	0	Too rare
g__Gluconobacter	3	0	Too rare
g__Hymenobacter	2	0	Too rare
g__KD3-93	13	0	Too rare
g__Kluyvera	1	0	Too rare
g__Lonsdalea	3	0	Too rare
g__Methylobacterium-Methylorubrum	2	1	Too rare
g__Microbacterium	1	1	Too rare
g__Micrococcus	0	4	Too rare
g__Orbus	5	0	Too rare
CLAM - VD
Species	Total VD-high	Total VD-low	Classes
g__Paenibacillus	14	8	Generalist
c__Clostridia	21	3	Generalist
f__Orbaceae	45	18	Generalist
g__Arsenophonus	606	501	Generalist
g__Escherichia-Shigella	2	12	Generalist
g__Morganella	1309	261	Generalist
g__Orbaceae	21	15	Generalist
g__Pseudomonas	242	85	Generalist
g__Rickettsiella	42	11	Generalist
g__Snodgrassella	1014	768	Generalist
g__Spiroplasma	59	82	Generalist
g__Staphylococcus	33	6	Generalist
f__Enterobacteriaceae	41	1	Specialist VD-high
f__Erwiniaceae	252	0	Specialist VD-high
f__Rhizobiaceae	455	0	Specialist VD-high
f__Yersiniaceae	194	2	Specialist VD-high
g__Bartonella	287	15	Specialist VD-high
g__Bombella	461	2	Specialist VD-high
g__Serratia	49	0	Specialist VD-high
g__Sphingobacterium	36	0	Specialist VD-high
o__Enterobacterales	168	5	Specialist VD-high
g__Enterococcus	345	812	Specialist VD-low
g__Lactobacillus	124	166	Specialist VD-low
c__Bacilli	3	0	Too rare
c__Gammaproteobacteria	1	0	Too rare
f__Acetobacteraceae	3	0	Too rare
f__Caulobacteraceae g__uncultured	0	1	Too rare
f__Comamonadaceae	3	0	Too rare
f__Lachnospiraceae	0	1	Too rare
f__Oxalobacteraceae	4	1	Too rare
f__Sphingomonadaceae	1	0	Too rare
g__Acinetobacter	0	1	Too rare
g__Alcanivorax	1	0	Too rare
g__Apibacter	1	0	Too rare
g__Bacillus	6	0	Too rare
g__Bifidobacterium	9	6	Too rare
g__Blastococcus	3	0	Too rare
g__Bradyrhizobium	2	0	Too rare
g__Burkholderia-Caballeronia-Paraburkholderia	4	0	Too rare
g__Candidatus_Cardinium	0	8	Too rare
g__Carnobacterium	1	2	Too rare
g__Chryseobacterium	1	1	Too rare
g__Cloacibacterium	0	1	Too rare
g__Commensalibacter	4	5	Too rare
g__Corynebacterium	3	0	Too rare
g__Cutibacterium	1	0	Too rare
g__Duganella	1	0	Too rare
g__Enhydrobacter	1	0	Too rare
g__Erwinia	22	0	Too rare
g__Frischella	17	2	Too rare
g__Fructobacillus	7	0	Too rare
g__Gilliamella	12	3	Too rare
g__Gluconobacter	2	0	Too rare
g__Hymenobacter	3	0	Too rare
g__Kineococcus	1	0	Too rare
g__Kluyvera	3	0	Too rare
g__Massilia	2	0	Too rare
g__Microbacterium	0	1	Too rare
g__Mycobacterium	1	0	Too rare
g__Pantoea	4	0	Too rare
g__Paracoccus	0	1	Too rare
g__Pedobacter	0	3	Too rare
g__Pirellula	1	0	Too rare
g__Porphyromonas	5	0	Too rare
g__Prevotella	0	2	Too rare
g__Rosenbergiella	5	0	Too rare
g__Sphingomonas	1	1	Too rare
g__Sporosarcina	4	0	Too rare
g__Streptococcus	2	0	Too rare
g__Variovorax	15	0	Too rare
o__Burkholderiales	1	1	Too rare
o__Corynebacteriales	0	1	Too rare
o__Lachnospirales	3	0	Too rare
p__Proteobacteria	0	1	Too rare
